# Supplementary material for: The Impact of Disinfecting Non-Sterile Disposable Gloves on the Level of Microbiological Contamination in Clinical Practice
Source: Microorganisms. 2026 Jan 26;14(2):286. doi: 10.3390/microorganisms14020286 (PMC12943130; doi:10.3390/microorganisms14020286)
Supplement: Supplementary file 1 [file microorganisms-14-00286-s001.zip]

Archive with 1 entries (1 files):
- Supplementary_Table_S1_PRISMA_Checklist.pdf
